# Supplementary material for: Comparison of the Dynesys Dynamic Stabilization System and Posterior Lumbar Interbody Fusion for Lumbar Degenerative Disease
Source: PLoS One. 2016 Jan 29;11(1):e0148071. doi: 10.1371/journal.pone.0148071 (PMC4732666; doi:10.1371/journal.pone.0148071)
Supplement: S1 Table — (XLS) [file pone.0148071.s001.xls]

## Sheet: 工作表1
Group	ID	gender (M:male;F:female)	age (years)	disease	operating level	surgical duration(min)	intraoperative blood loss(ml)	follow-up time (months)	ODI(%)		VAS		mean ROM of stabilized segment(°)		ROM of the upper adjacent segment(°)		mean disc height of stabilized segment(mm)		disc height of the upper adjacent segment(mm)
									Preoperative	postoperative	Preoperative	postoperative	Preoperative	postoperative	Preoperative	postoperative	Preoperative	postoperative	Preoperative	postoperative
Dynesys	1	M	45	lumbar disc herniation	L3/4	80	150	48	38	10	4	1	6.2	3.8	2.7	6.7	13.5	13.9	12.8	12.1
Dynesys	2	F	36	lumbar disc herniation	L3/4	85	180	50	45	11	5	2	3.6	1.5	3.6	5.6	9.8	10.5	8.9	8.3
Dynesys	3	M	56	lumbar disc herniation	L4/5	100	150	56	36	10	4	1	9.4	7.3	7.2	8.1	10.6	11.7	9.8	9.1
Dynesys	4	F	65	spinal stenosis	L4/5	85	170	48	46	7	8	2	5.6	3.4	8.3	9.3	14.5	15.5	13.7	14.2
Dynesys	5	M	38	lumbar disc herniation	L4/5	90	180	55	48	9	5	1	7	4.8	8.4	10	9.5	10	9.7	9
Dynesys	6	M	36	lumbar disc herniation	L4/5	80	220	52	44	13	4	2	9.3	6.9	4.9	7.9	13.8	14.5	12	12
Dynesys	7	F	37	lumbar disc herniation	L4/5	95	190	52	37	8	4	1	6.3	4.3	10.1	11.1	13.7	15.1	13.6	13.5
Dynesys	8	M	58	spinal stenosis	L4/5	85	200	56	36	8	4	1	4.9	2.2	10.4	12.4	9.9	10	8.8	8
Dynesys	9	F	42	lumbar disc herniation	L4/5	90	220	60	35	10	4	1	6	3.9	9.4	11	13.6	13.1	13.5	12.9
Dynesys	10	F	38	lumbar disc herniation	L4/5	95	200	48	37	11	6	2	5.9	3.8	7.9	9.9	14.6	14	13.5	14
Dynesys	11	M	53	spinal stenosis	L4/5	95	220	52	55	16	5	1	4.6	2.5	5.8	7.8	16.5	16	16	15.3
Dynesys	12	F	36	lumbar disc herniation	L4/5	100	190	60	40	8	5	1	5.7	3.7	4.6	6.6	11.9	12	12.3	10.8
Dynesys	13	M	48	lumbar disc herniation	L4/5	90	210	48	39	9	5	1	6	4	10.4	11.4	13.1	12.9	12.5	11.6
Dynesys	14	M	29	lumbar disc herniation	L4/5	80	220	55	52	12	7	2	10.1	7.6	4.6	6.6	12.9	13.4	11.8	10.9
Dynesys	15	F	38	lumbar disc herniation	L4/5	95	190	53	44	5	4	1	7.8	5.5	10.4	12.4	16.1	16.1	12.6	11.4
Dynesys	16	M	39	spinal stenosis	L4/5	95	220	48	51	18	5	1	8.3	6	9.5	11.5	14.9	15	14.6	13.8
Dynesys	17	M	35	lumbar disc herniation	L4/5	80	170	51	46	16	4	1	5.1	2.8	10.4	12.4	12.1	12.6	13.1	13.4
Dynesys	18	F	45	spinal stenosis	L4/5	105	230	55	67	23	5	1	5.2	2.9	4.6	6.6	11.2	12	12.2	11.3
Dynesys	19	M	27	lumbar disc herniation	L4/5	95	200	60	41	8	6	2	5.3	3	9	11	16.7	17	13.1	12.8
Dynesys	20	M	39	lumbar disc herniation	L5/S1	85	230	56	67	25	9	2	4.4	2.1	11.7	12.3	11.5	12.1	9.5	9.1
Dynesys	21	M	43	lumbar disc herniation	L5/S1	95	220	57	37	11	5	1	5.6	3.3	9.4	11.4	10.1	10.7	12.8	13.1
Dynesys	22	M	48	spinal stenosis	L5/S1	80	200	60	45	13	4	1	10.6	8.3	14	16	9.3	9.9	11	10
Dynesys	23	F	41	lumbar disc herniation	L5/S1	110	200	48	43	12	6	2	7.8	5.6	6.8	8.8	8.8	9.4	12.9	12.6
Dynesys	24	M	36	lumbar disc herniation	L5/S1	120	200	50	67	23	10	2	7	5	11	13	12.6	13.2	13	12.8
Dynesys	25	M	41	lumbar disc herniation	L5/S1	95	190	60	64	15	9	1	6.8	4.9	13.5	14	13.1	13.7	13	12
Dynesys	26	F	50	spinal stenosis	L5/S1	100	200	48	60	21	9	2	12.8	10.6	10.4	12.4	14.6	15.2	12.8	12.4
Dynesys	27	M	36	lumbar disc herniation	L5/S1	105	190	50	39	15	5	1	5.5	4.5	14.6	16.6	8.4	9.5	13.7	13.1
Dynesys	28	M	64	spinal stenosis	L5/S1	100	230	50	56	17	7	1	7	4.8	6.5	8	11.3	11.9	14.7	14.4
Dynesys	29	F	41	lumbar disc herniation	L5/S1	110	200	49	45	13	5	1	8.6	6.4	4.9	7.4	8.9	11.3	11.7	11.2
Dynesys	30	M	50	spinal stenosis	L5/S1	95	220	51	47	15	4	1	10.9	8.7	11.4	13.4	13.1	13	12.6	12.1
Dynesys	31	M	29	lumbar disc herniation	L5/S1	100	210	55	44	13	7	2	11.3	9.1	8.9	10.9	9.8	12	13.1	12.6
Dynesys	32	F	33	lumbar disc herniation	L5/S1	95	200	51	43	11	5	1	4.2	2	11.5	12.5	11.3	11.9	14.8	14.6
Dynesys	33	M	58	spinal stenosis	L3-L5	120	240	49	65	16	8	2	7.4	5.2	5.4	6.4	13.9	14.5	13.2	12.7
Dynesys	34	F	68	spinal stenosis	L3-L5	130	290	58	65	23	8	2	4.5	2.3	7.9	8.9	10.8	11.4	12.1	11.6
Dynesys	35	M	54	lumbar disc herniation	L3-L5	110	260	48	71	18	8	2	3.7	1.5	7.5	9.5	13.5	14.1	13.8	13.8
Dynesys	36	F	56	spinal stenosis	L4-S1	120	280	55	74	24	9	2	8.5	6.3	10.4	12	12.1	12.7	12.4	11.9
Dynesys	37	M	59	spinal stenosis	L4-S1	135	270	60	68	15	9	2	8.3	6.1	5.8	7.8	10.8	11	11.1	10.1
Dynesys	38	M	67	spinal stenosis	L4-S1	120	250	48	48	12	6	2	4.8	2.6	5.7	7.7	13.1	13.7	13.4	12.1
Dynesys	39	M	54	lumbar disc herniation	L4-S1	100	280	60	65	19	8	2	6.2	4	10.4	12.4	10.9	11.5	11.2	9.9
Dynesys	40	F	57	spinal stenosis	L4-S1	125	260	48	70	21	9	2	8.9	5.7	9.4	11.4	11	12	10.3	9.8
Dynesys	41	M	68	spinal stenosis	L4-S1	145	300	62	63	21	8	2	8.9	6.7	2.9	4.9	13	13.6	13.3	12.4
Dynesys	42	M	65	spinal stenosis	L4-S1	135	280	70	62	22	9	2	7.1	4.9	8.9	10.9	10.9	11.5	11.2	11
Dynesys	43	M	56	lumbar disc herniation	L4-S1	125	290	48	77	18	10	2	5.6	3.4	11.4	12.5	10.5	11.5	10.8	11
Dynesys	44	M	63	spinal stenosis	L4-S1	110	320	57	72	21	9	2	9.8	7.6	8.4	10.4	10.6	12	10	10.5
Dynesys	45	M	70	spinal stenosis	L3-S1	140	440	63	71	19	9	2	10.5	8.3	5.1	7.1	9.5	11	12.7	12.5
Dynesys	46	M	66	spinal stenosis	L3-S1	135	390	48	78	21	10	2	9.5	7.3	6.4	8.4	8.8	10.4	10	9.4
PLIF	1	M	42	lumbar disc herniation	L3/4	90	240	48	38	11	5	1	6.5	0	4.9	8.5	12.5	13	13	12
PLIF	2	M	37	lumbar disc herniation	L3/4	105	280	52	45	10	6	1	3.9	0	5.8	8.4	10.8	12.2	11.3	11
PLIF	3	F	41	lumbar disc herniation	L3/4	110	290	58	36	11	4	1	9.7	0	7.4	10	11.6	13	12	11.5
PLIF	4	M	58	spinal stenosis	L4/5	105	270	48	46	10	8	2	5.9	0	8.5	12.1	14.5	15	13	11.4
PLIF	5	M	40	lumbar disc herniation	L4/5	90	320	57	43	11	5	1	7.9	0	8.6	14.3	10.5	13	11	12
PLIF	6	F	37	lumbar disc herniation	L4/5	100	260	54	34	13	4	1	9.6	0	6.1	10.7	14.8	16	15	14.5
PLIF	7	M	41	lumbar disc herniation	L4/5	115	290	56	37	9	5	1	6.6	0	10.3	14.9	15.7	16.1	13	12
PLIF	8	F	66	spinal stenosis	L4/5	105	340	58	36	8	5	1	5.2	0	10.6	16.5	11.9	13	12.5	12.1
PLIF	9	M	43	lumbar disc herniation	L4/5	110	310	62	35	15	4	1	6.3	0	9.6	14.5	14.6	16	12	11.6
PLIF	10	M	41	lumbar disc herniation	L4/5	115	330	48	34	9	4	0	6.2	0	8.1	12.7	15.6	17	15	14.6
PLIF	11	F	64	spinal stenosis	L4/5	115	360	54	44	11	6	1	4.9	0	6	14.7	17	17	16	15.1
PLIF	12	F	40	lumbar disc herniation	L4/5	105	340	62	40	10	4	1	6	0	4.8	8.9	12.9	14.3	13.5	12
PLIF	13	M	42	lumbar disc herniation	L4/5	110	300	50	36	9	5	1	6.1	0	10.6	16.3	14.1	15.5	15	14.5
PLIF	14	M	44	lumbar disc herniation	L4/5	100	310	50	49	9	6	2	12	0	8.5	13.9	13.9	15.3	14.1	14
PLIF	15	F	39	lumbar disc herniation	L4/5	115	370	54	41	10	4	1	8.1	0	10.6	15.2	16.1	17	16	15.5
PLIF	16	M	41	spinal stenosis	L4/5	115	360	48	48	15	8	2	9.3	0	9.7	14.3	15.9	17	15.6	15
PLIF	17	M	37	lumbar disc herniation	L4/5	100	310	53	46	11	5	1	5.4	0	10.6	15.2	13.1	14.5	11	11.5
PLIF	18	F	45	spinal stenosis	L4/5	125	370	57	70	26	10	3	4.5	0	6.8	11.4	12.2	13.6	10	10.3
PLIF	19	M	34	lumbar disc herniation	L4/5	105	340	62	44	14	5	1	5.6	0	9.2	15.8	16.7	17.6	17	16
PLIF	20	M	41	lumbar disc herniation	L4/5	95	290	58	70	26	9	3	4.7	0	10.9	15.5	12.5	13.9	11	11.3
PLIF	21	F	45	lumbar disc herniation	L4/5	115	360	59	40	10	5	1	5.9	0	8	12.6	11.1	12.5	13	12
PLIF	22	M	55	spinal stenosis	L4/5	100	340	62	48	11	7	2	8.9	0	10.3	16.7	11.3	12.3	12	12.3
PLIF	23	F	42	lumbar disc herniation	L5/S1	130	300	48	46	10	8	2	8.1	0	8.7	17.4	10.8	11.9	10	9
PLIF	24	M	37	lumbar disc herniation	L5/S1	140	340	52	73	23	10	2	7.3	0	11.2	15.8	13.6	15	14	13
PLIF	25	M	43	lumbar disc herniation	L5/S1	115	330	62	69	29	9	2	7.1	0	13.7	18.3	14.1	15.5	14.3	13.5
PLIF	26	F	58	spinal stenosis	L5/S1	120	290	48	65	25	9	2	13.1	0	10.6	16.7	15.6	17	15.8	15
PLIF	27	M	38	lumbar disc herniation	L5/S1	125	330	52	42	11	5	1	5.8	0	12.5	17.1	9.4	12.6	17	16.5
PLIF	28	M	68	spinal stenosis	L5/S1	120	330	52	63	23	8	2	7.3	0	7.5	10.1	12.3	13.3	12.5	12
PLIF	29	M	40	lumbar disc herniation	L5/S1	145	340	51	48	12	5	1	8.9	0	8.1	12.7	9.9	12.1	14	13.5
PLIF	30	M	56	spinal stenosis	L5/S1	115	300	53	40	12	7	2	11.2	0	11.6	16.2	14.1	15.5	14.3	13.1
PLIF	31	M	35	lumbar disc herniation	L5/S1	120	360	57	41	11	7	1	11.6	0	9.1	13.7	10.8	12.2	11	12
PLIF	32	F	37	lumbar disc herniation	L5/S1	130	310	51	45	15	5	1	4.5	0	11.7	16.3	12.3	13.7	12.5	11.6
PLIF	33	M	62	lumbar disc herniation	L5/S1	150	280	48	68	21	8	2	8.7	0	6.6	15.2	14.9	16.3	15.1	14.3
PLIF	34	M	68	spinal stenosis	L5/S1	165	300	60	68	28	9	3	4.8	0	8.1	12.7	11.8	13.2	11	11.2
PLIF	35	M	63	lumbar disc herniation	L5/S1	160	330	48	74	24	9	2	4	0	7.7	15.3	14.5	15.9	14.7	13.8
PLIF	36	M	65	spinal stenosis	L3-L5	155	430	57	77	37	8	3	8	0	10.6	15.2	13.1	14.5	13.3	12.9
PLIF	37	F	65	spinal stenosis	L3-L5	180	410	62	72	22	9	2	7.8	0	6	10.6	11.8	13.2	12	12.5
PLIF	38	M	69	spinal stenosis	L4-S1	135	400	48	46	10	5	2	3.3	0	5.9	6.5	14.1	15.5	16.2	14
PLIF	39	M	62	lumbar disc herniation	L4-S1	155	410	62	70	18	8	2	5.7	0	8.6	13.2	11.9	13.3	12.1	10.5
PLIF	40	M	61	spinal stenosis	L4-S1	145	400	48	74	19	10	3	8.4	0	9.6	14.2	12	13.4	12.2	10.6
PLIF	41	M	68	spinal stenosis	L4-S1	175	440	64	66	16	9	3	8.5	0	6.7	11.3	11.4	13.2	11.6	10.3
PLIF	42	M	66	spinal stenosis	L4-S1	145	420	72	70	20	8	2	5.6	0	9.1	14.1	10.9	12.3	11.1	10.5
PLIF	43	M	60	lumbar disc herniation	L4-S1	155	430	48	80	20	10	2	5.1	0	8.6	13.2	11.5	12.9	13.2	11.6
PLIF	44	F	68	spinal stenosis	L4-S1	150	460	60	75	25	10	3	8.3	0	8.6	15.3	10.6	13	10.8	9.3
PLIF	45	M	69	spinal stenosis	L4-S1	145	420	56	74	14	8	2	10.5	0	4.3	4.9	10.5	13.5	10.7	9.5
PLIF	46	M	70	spinal stenosis	L4-S1	150	450	48	81	16	9	2	9.4	0	6.6	7.5	9.8	12.2	11.9	11
PLIF	47	M	69	spinal stenosis	L4-S1	170	480	66	70	19	10	2	5.6	0	6.8	10.6	9.5	12.9	10.7	10.1
PLIF	48	M	67	spinal stenosis	L3-S1	165	610	78	82	22	9	2	10.5	0	5.9	7.9	7.1	12.5	11.5	11
PLIF	49	M	70	spinal stenosis	L3-S1	175	680	50	85	23	10	2	9	0	6.7	9.3	8.8	12.2	11	10
PLIF	50	M	66	spinal stenosis	L3-S1	190	610	49	92	22	9	2	7.8	0	8	11.6	8.5	12.1	10.7	10.3
