# Supplementary material for: Comparison of the Dynesys Dynamic Stabilization System and Posterior Lumbar Interbody Fusion for Lumbar Degenerative Disease
Source: PLoS One. 2016 Jan 29;11(1):e0148071. doi: 10.1371/journal.pone.0148071 (PMC4732666; doi:10.1371/journal.pone.0148071)
Supplement: S2 Table — (XLS) [file pone.0148071.s002.xls]

## Sheet: 工作表1
	patient with screw loosening	patient without screw loosening	P
ODI (%)
Dynesys group	15.0±5.3	14.9±5.4	0.92
PLIF group	16.5±7.6	16.3±6.8	0.89
VAS
Dynesys group	1.5±0.5	1.6±0.5	0.34
PLIF group	1.8±0.7	1.7±0.7	0.41
Values are presented as the mean ± standard deviation.PLIF, posterior lumbar interbody fusion; ODI, Oswestry disability index; VAS, visual analogue scale.No significant difference preoperatively and at the final follow-up between the Dynesys and PLIF groups using the Mann-Whitney U test, P > 0.05.
